# Supplementary material for: Non-destructive DNA extraction for recovering mitochondrial genomes from museum grasshopper specimens
Source: PLoS One. 2026 Feb 2;21(2):e0341621. doi: 10.1371/journal.pone.0341621 (PMC12863550; doi:10.1371/journal.pone.0341621)
Supplement: S1 Table — [1] Rows noted by “#” are speciemen for which the adaptor sequence could not be detected on read2 by Fastp (v0.24.0). [2] Number of raw reads before filtering. [3] Reference sequeces used in MitoBim and the mapping-consensus approach. ***/**/* notes that the sequences are of the same species/genus/family as the specimen. [4] The top blast results of these 8 scaffolds are: Timema bartmani (83.3%), Campylobacter jejuni (99.9%), Ignavibacterium album JCM 16511 (85.71%), Papio anubis (73.91%), Sus scrofa (77.45%), Naegleria fowleri (86.54%), Danio rerio (73.33%), and Caudoviricetes sp. (92.5%). [5] Two specimens’ assembled scaffolds ($) were subjected to BLAST search (blastn) on NCBI, but no significant matches were returned. (XLSX) [file pone.0341621.s007.xlsx]

## Sheet: Sheet1
SpecimenID[1]	Total number of reads[2]	Reference[3]	Concensus	Ref-Similarly	Used mapped reads	MitoBim	Ref-Similarly	Base-missing	MitoZ	Ref-Similarly	Base-missing	Num. of CDS annotated	Meangs	Ref-Similarly	Base-missing	Num. of CDS annotated
17STF	12924516	MT916719.1*	15639	0.875	7070	16223	0.885	0	15598	0.886	0	13	3 scaffolds (3187–6917)	0.884	888	13
09SIQ#	29682494	KX857636.1***	15844	0.994	40013	21234	0.994	444	16387	0.999	0	13	14193	0.996	1041	13
99PIT#	24544910	JF411955.1**	15600	0.996	91532	17834	0.996	0	15461	0.996	0	13	16163	0.996	0	13
89PEE	16585508	MN083205.1***	15905	0.989	23796	Fail			15630	0.989	0	13	14709	0.989	279	13
85SIR#	50041296	MT340752.1**	9453		353	Fail			8 scaffolds[4] (1018–3341)				252 scaffolds$ (150–63909)
80PEE#	32121282	MN083205.1***	15908	0.988	77310	Fail			6689	0.987	5953	8	8 scaffolds (957–2441)	0.985	4817	9
80SIG#	35573644	MT340752.1**	15422	0.921	3653	15680	0.899	329	2 scaffolds (1240, 1660)	0.949	9203	4	182 scaffolds$ (126–52460)
