# Supplementary material for: Non-destructive DNA extraction for recovering mitochondrial genomes from museum grasshopper specimens
Source: PLoS One. 2026 Feb 2;21(2):e0341621. doi: 10.1371/journal.pone.0341621 (PMC12863550; doi:10.1371/journal.pone.0341621)
Supplement: S2 Table — [1] Sites match to “C/G (sequence from trimmed data) to T/A (sequence from non-trimmed data)” were regarded as damaged sites. (XLSX) [file pone.0341621.s008.xlsx]

## Sheet: Sheet1
SpecimenID	MitoZ			MitoBim			Meangs			Consensus
	Missing bases	Total Sites	Damaged Sites[1]	Missing bases	Total Sites	Damaged Sites[1]	Missing bases	Total Sites	Damaged Sites[1]	Missing bases	Total Sites	Damaged Sites[1]
17STF	0	4	2	3	27	9				0	21	5
09SIQ	0	1	1	0	2	0	0	0	0	0	1	0
99PIT	0	0	0	0	0	0	0	0	0	0	0	0
89PEE	0	4	2				0	0	0	0	1	1
85SIR
80PEE										0	2	0
80SIG										144	92	12
